# Supplementary material for: Medical resident’s pursuing specialty and differences in clinical proficiency among medical residents in Japan: a nationwide cross-sectional study
Source: BMC Med Educ. 2023 Jun 22;23:464. doi: 10.1186/s12909-023-04429-4 (PMC10286340; doi:10.1186/s12909-023-04429-4)
Supplement: Supplementary file 1 — Additional file 1. Background factors and PGY-1 residents’ characteristics, among each pursuing specialty. [file 12909_2023_4429_MOESM1_ESM.xlsx]

## Sheet: sup. 1 PGY-1
	Background factors and PGY-1 residents’ characteristics, among each pursuing specialty.
		ALL	Internal Medicine	Surgery	Pediatrics	OB&GY	Psychiatry	Dermatology	Ophthalmology	Otorhinolaryngology	Urology	Orthopedics	Neurosurgery	Plastic Surgery	Emergency Medicine	Anesthesiology	Radiology	Rehabilitation Medicine	Pathology	Clinical Laboratory	General Medicine	Other	Not decided
PGY-1		1801	615(34.15)	149(8.27)	104(5.77)	74(4.11)	51(2.83)	32(1.78)	44(2.44)	29(1.61)	37(2.05)	115(6.39)	49(2.72)	24(1.33)	38(2.11)	50(2.78)	28(1.55)	13(0.72)	12(0.67)	3(0.17)	33(1.83)	22(1.22)	279(15.49)
Hospital-level variables
	Hospital types (%)
	University	162 (9.00)	51 (8.29)	10 (6.04)	5 (4.81)	5 (6.76)	8 (15.69)	7 (21.88)	4 (9.09)	3 (10.34)	2 (5.41)	10 (8.70)	4 (8.16)	2 (8.33)	6 (15.79)	3 (6.00)	4 (14.29)	4 (30.77)	-	1 (33.33)	5 (15.15)	2 (9.09)	29 (10.39)
	University branch	145 (8.05)	53 (8.29)	9 (6.71)	9 (8.65)	4 (5.41)	1 (1.96)	4 (12.50)	4 (9.09)	5 (17.24)	4 (10.81)	8 (6.96)	1 (2.04)	3 (12.50)	3 (7.89)	4 (8.00)	3 (10.71)	-	-	-	2 (6.06)	1 (4.55)	24 (8.60)
	Community	1494 (82.95)	511 (83.09)	130 (87.25)	90 (86.54)	65 (87.84)	42 (82.35)	21 (65.63)	36 (81.82)	21 (72.41)	31 (83.78)	97 (84.35)	44 (89.80)	19 (79.17)	29 (76.32)	43 (86.00)	21 (75.00)	9 (69.23)	12 (100.)	2 (66.67)	26 (78.79)	19 (86.36)	226 (81.00)
	Located urban area (%)
	Urban	590 (32.76)	237 (38.54)	53 (35.57)	38 (36.54)	24 (32.43)	12 (32.43)	11 (34.38)	18 (40.91)	5 (17.24)	11 (29.73)	38 (33.04)	8 (16.33)	8 (33.33)	6 (15.79)	12 (24.00)	11 (39.29)	5 (38.46)	4 (33.33)	1 (33.33)	8 (24.24)	8 (36.36)	72 (25.81)
	Rural	1211 (67.24)	378 (61.46)	96 (64.43)	66 (63.46)	50 (67.57)	39 (76.47)	21 (65.63)	26 (59.09)	24 (82.76)	26 (70.27)	77 (66.96)	41 (83.67)	16 (66.67)	32 (84.21)	38 (76.00)	17 (60.71)	8 (61.54)	8 (66.67)	2 (66.67)	25 (75.76)	14 (63.64)	207 (74.19)
	Number of beds (SD)	566.74 (228.99)	566.53 (232.65)	550.07 (218.23)	580.95 (222.04)	577.82 (214.06)	526.27 (224.53)	563.78 (219.39)	485.61 (255.84)	601.69 (246.49)	544.81 (191.65)	554.10 (225.29)	538.04 (246.96)	538.04 (246.96)	574.76 (221.69)	540.38 (221.69)	528.18 (184.54)	563.54 (323.31)	418.33 (102.01)	523.33 (430.85)	527.45 (278.61)	554.23 (237.88)	534.91 (216.23)
Resident-level variables
	Sex (%)
	Men	1254 (69.63)	437 (71.06)	121 (81.21)	70 (67.31)	24 (32.43)	42 (82.35)	21 (65.63)	17 (38.64)	17 (58.62)	32 (86.49)	105 (91.30)	42 (85.71)	11 (45.83)	29 (76.32)	31 (62.00)	25 (89.29)	10 (76.92)	7 (58.33)	2 (66.67)	24 (72.73)	12 (54.55)	175 (62.72)
	Women	547 (30.37)	178 (28.94)	28 (18.79)	34 (32.69)	50 (67.57)	9 (17.65)	11 (34.38)	27 (61.36)	12 (41.38)	5 (13.51)	10 (8.70)	7 (14.29)	13 (54.17)	9 (23.68)	19 (38.00)	3 (10.71)	3 (23.08)	5 (41.67)	1 (33.67)	9 (27.27)	10 (45.45)	104 (37.28)
	ED duty per month (%)
	None	75 (4.16)	21 (3.41)	5 (3.36)	6 (5.77)	4 (5.41)	1 (1.96)	1 (3.13)	1 (2.27)	3 (10.34)	5 (13.51)	4 (3.48)	1 (2.04)	1 (4.17)	3 (7.89)	3 (6.00)	4 (14.29)	-	-	1 (33.37)	2 (6.06)	2 (9.09)	16 (5.73)
	1–2	263 (14.60)	94 (15.28)	19 (12.75)	8 (7.69)	10 (13.51)	9 (17.65)	6 (18.75)	8 (18.18)	7 (24.14)	26 (70.27)	15 (13.04)	5 (10.20)	4 (16.67)	8 (21.05)	6 (12.00)	22 (78.57)	2 (15.38)	2 (16.67)	-	5 (15.15)	7 (31.82)	39 (13.98)
	3–5	1307 (72.57)	450 (73.17)	113 (75.84)	82 (78.85)	54 (72.97)	37 (72.55)	23 (71.88)	34 (77.27)	16 (55.17)	6 (16.22)	87 (75.65)	36 (73.47)	19 (79.17)	25 (65.79)	34 (68.00)	1 (3.57)	11 (84.62)	9 (75.00)	2 (66.67)	25 (75.76)	12 (54.55)	190 (68.10)
	6 or more	145 (8.05)	48 (7.80)	12 (8.05)	8 (7.69)	5 (6.76)	4 (7.84)	2 (6.25)	1 (2.27)	2 (6.90)	-	9 (7.83)	7 (14.29)	-	1 (2.63)	7 (14.00)	1 (3.57)	-	1 (8.33)	-	-	1 (4.55)	30 (10.75)
	Unknown	11 (0.61)	2 (0.33)	-	-	1 (1.35)	-	-	-	1 (3.45)	-	-	-	-	1 (2.63)	-	-	-	-	-	1 (3.03)	-	4 (1.43)
	Average number of inpatients in charge (%)
	0–4	591 (32.82)	187 (30.41)	49 (32.8)	29 (27.88)	24 (32.43)	29 (56.86)	7 (21.88)	24 (54.55)	11 (37.93)	15 (40.54)	40 (34.78)	15 (30.61)	8 (33.33)	13 (34.21)	11 (22.00)	11 (39.29)	5 (38.46)	10 (83.33)	1 (33.37)	10 (30.30)	8 (36.36)	88 (31.54)
	5–9	952 (52.86)	339 (55.12)	78 (52.35)	61 (58.65)	43 (58.11)	16 (31.37)	20 (62.50)	11 (25.00)	15 (51.72)	17 (45.95)	61 (53.04)	26 (53.06)	11 (45.83)	21 (55.26)	28 (56.00)	14 (50.00)	6 (46.15)	2 (16.67)	-	17 (51.52)	13 (59.09)	147 (52.69)
	10–14	172 (9.55)	66 (10.73)	16 (10.74)	10 (9.62)	4 (5.41)	4 (7.84)	5 (15.63)	9 (20.45)	2 (6.90)	3 (8.11)	6 (5.22)	5 (10.20)	4 (16.67)	3 (7.89)	7 (14.00)	2 (7.14)	2 (15.38)	-	-	4 (12.12)	1 (4.55)	20 (7.17)
	15 or more	49 (2.72)	15 (2.44)	3 (2.01)	3 (2.88)	2 (2.70)	1 (1.96)	-	-	1 (3.45)	1 (2.70)	4 (3.48)	3 (6.12)	1 (4.17)	1 (2.63)	2 (4.00)	1 (3.57)	-	-	1 (33.37)	1 (3.03)	-	10 (3.58)
	Unknown	37 (2.05)	8 (1.30)	3 (2.01)	1 (0.96)	1 (1.36)	1 (1.96)	-	-	-	1 (2.70)	4 (3.48)	-	-	-	2 (4.00)	-	-	-	-	1 (3.03)	-	14 (5.02)
	Resident duty hour per week (%)
	59 or less	740 (41.09)	261 (42.44)	49 (32.89)	38 (36.54)	27 (36.49)	29 (56.86)	10 (31.25)	24 (54.55)	19 (65.52)	9 (24.32)	42 (36.52)	16 (32.65)	7 (29.17)	20 (52.63)	20 (40.00)	11 (39.29)	6 (46.15)	9 (75.00)	2 (66.67)	10 (30.30)	15 (68.18)	116 (41.58)
	60-79	641 (35.59)	212 (34.47)	57 (38.26)	42 (40.36)	32 (43.24)	18 (35.29)	12 (37.50)	11 (25.00)	4 (13.79)	19 (51.35)	40 (34.78)	15 (30.61)	12 (50.00)	11 (28.95)	19 (38.00)	10 (35.71)	4 (30.77)	3 (25.00)	1 (33.33)	17 (51.52)	6 (27.27)	96 (34.41)
	80-	420 (23.32)	142 (23.09)	43 (28.86)	24 (23.08)	15 (20.27)	4 (7.84)	10 (31.25)	9 (20.45)	6 (20.69)	9 (24.32)	33 (28.70)	18 (36.73)	5 (20.83)	7 (18.42)	11 (22.00)	7 (25.00)	3 (23.08)	-	-	6 (18.18)	1 (4.55)	67 (24.01)
	Study hour per week (%)
	0-30 min	773 (41.09)	251 (40.81)	62 (41.61)	44 (42.31)	30 (40.54)	25 (49.02)	14 (43.75)	19 (43.18)	9 (31.03)	18 (48.65)	47 (40.87)	18 (36.73)	13 (54.17)	20 (52.63)	22 (44.0)	8 (28.57)	7 (53.85)	4 (33.33)	1 (33.33)	8 (24.24)	13 (59.09)	140 (50.18)
	31-60 min	704 (39.09)	246 (40.00)	56 (37.58)	47 (45.19)	33 (44.59)	18 (35.29)	11 (34.38)	18 (40.91)	13 (44.83)	18 (48.65)	40 (34.78)	18 (36.73)	7 (29.17)	14 (36.84)	20 (40.00)	16 (57.14)	5 (38.46)	7 (58.33)	1 (33.33)	15 (45.45)	7 (31.82)	94 (33.69)
	61-90 min	199 (11.05)	76 (12.36)	18 (12.06)	11 (10.58)	8 (10.81)	6 (11.76)	3 (9.38)	5 (11.36)	4 (13.79)	-	14 (12.17)	9 (18.37)	3 (12.50)	2 (5.26)	5 (10.00)	1 (3.57)	-	-	1 (33.33)	6 (18.18)	-	27 (9.68)
	91- min	51 (2.83)	25 (4.07)	4 (2.68)	2 (1.92)	1 (1.35)	1 (1.96)	4 (12.50)	1 (2.27)	3 (10.34)	1 (2.70)	5 (4.35)	4 (8.16)	1 (4.17)	1 (2.63)	-	-	-	1 (8.33)	-	3 (9.09)	-	3 (1.08)
	None	74 (4.11)	17 (2.76)	9 (6.04)	-	2 (2.70)	1 (1.96)	-	1 (2.27)	-	-	9 (7.83)	-	-	1 (2.63)	3 (6.00)	3 (10.71)	1 (7.69)	-	-	1 (3.03)	2 (9.09)	15 (5.38)
	GM-ITE score (SD)
	Total; Max 80	44.08 (6.76)	45.21 (6.88)	43.99 (6.50)	44.29 (5.75)	43.92 (5.66)	40.73 (6.13)	42.13 (6.81)	40.98 (5.98)	41.79 (6.19)	43.03 (5.94)	41.99 (6.20)	46.20 (6.44)	40.54 (6.16)	46.24 (6.94)	44.68 (6.49)	45.32 (6.43)	43.69 (4.75)	44.83 (6.28)	45.00 (6.24)	48.58 (6.59)	42.41 (8.39)	43.13 (7.06)
	Medical interview and professionalism; Max 8	6.31 (1.11)	6.32 (1.06)	6.26 (1.19)	6.42 (1.02)	6.41 (1.12)	6.35 (1.15)	6.44 (1.05)	6.23 (1.12)	6.07 (1.28)	6.24 (0.95)	6.11 (1.15)	6.45 (1.06)	6.13 (0.99)	6.58 (0.98)	6.16 (1.43)	6.39 (1.34)	6.69 (0.85)	7.08 (0.79)	7.67 (0.58)	6.39 (1.32)	6.14 (1.32)	6.23 (1.13)
	Symptomatology and clinical reasoning; Max 18	10.66 (2.29)	11.06 (2.40)	10.06 (2.21)	10.53 (2.10)	10.65 (2.12)	9.75 (2.12)	9.50 (2.16)	10.02 (1.85)	10.07 (2.00)	10.68 (1.86)	9.81 (2.08)	11.53 (1.99)	9.42 (2.06)	11.13 (2.16)	10.50 (2.02)	11.14 (2.30)	10.15 (1.91)	10.25 (2.63)	9.67 (2.89)	11.97 (2.05)	9.82 (2.68)	10.51 (2.26)
	Physical examination and procedure; Max 18	9.50 (2.19)	9.85 (2.25)	9.36 (2.06)	9.40 (2.18)	9.28 (2.25)	8.57 (2.04)	9.19 (2.26)	8.66 (2.06)	9.10 (1.88)	9.24 (1.94)	9.19 (1.95)	9.73 (1.98)	9.21 (1.84)	10.32 (2.08)	9.66 (2.19)	9.54 (2.12)	9.38 (1.71)	9.50 (1.62)	9.00 (4.58)	10.70 (2.01)	8.95 (2.21)	9.20 (2.25)
	Disease knowledge; Max 36	17.61 (3.86)	17.98 (3.89)	17.77 (3.66)	17.93 (3.45)	17.58 (3.29)	16.06 (4.30)	17.00 (4.07)	16.07 (4.11)	16.55 (3.66)	16.86 (4.10)	16.88 (3.77)	18.49 (4.34)	15.79 (3.98)	18.21 (3.64)	18.36 (3.27)	18.25 (2.99)	17.46 (3.89)	18.00 (3.16)	18.67 (3.06)	19.52 (3.62)	17.50 (4.15)	17.19 (3.96)
	Abbreviations: PGY-1 = First year residents; PGY-2 = Second year residents; ED = Emergency Department; GM-ITE = General Medicine In-Training Examination; SD = Standard Deviation.
