# Supplementary material for: Medical resident’s pursuing specialty and differences in clinical proficiency among medical residents in Japan: a nationwide cross-sectional study
Source: BMC Med Educ. 2023 Jun 22;23:464. doi: 10.1186/s12909-023-04429-4 (PMC10286340; doi:10.1186/s12909-023-04429-4)
Supplement: Supplementary file 2 — Additional file 2. Background factors and PGY-2 residents’ characteristics, among each pursuing specialty. [file 12909_2023_4429_MOESM2_ESM.xlsx]

## Sheet: sup. PGY-2
	Background factors and PGY-2 residents’ characteristics, among each pursuing specialty.
		ALL	Internal Medicine	Surgery	Pediatrics	OB&GY	Psychiatry	Dermatology	Ophthalmology	Otorhinolaryngology	Urology	Orthopedics	Neurosurgery	Plastic Surgery	Emergency Medicine	Anesthesiology	Radiology	Rehabilitation Medicine	Pathology	Clinical Laboratory	General Medicine	Other	Not decided
PGY-2		2562	818(31.93)	259(10.11)	163(6.36)	140(5.46)	122(4.76)	77(3.01)	74(2.89)	67(2.62)	84(3.28)	190(7.42)	68(2.65)	59(2.30)	88(3.43)	115(4.49)	65(2.54)	18(0.70)	15(0.59)	0(0.00)	68(2.65)	54(2.11)	18(0.70)
Hospital-level variables
	Hospital types (%)
	University	327 (12.76)	102 (12.47)	21 (8.11)	17 (10.43)	23 (16.43)	26 (21.31)	18 (23.38)	17 (22.97)	4 (5.97)	6 (7.14)	18 (9.47)	5 (7.35)	5 (8.47)	13 (14.77)	14 (12.17)	17 (26.15)	2 (11.11)	4 (26.67)	-	9 (13.24)	4 (7.41)	2 (11.11)
	University branch	180 (7.03)	102 (12.47)	22 (8.49)	13 (7.98)	12 (16.43)	7 (5.74)	5 (6.49)	11 (14.86)	5 (7.46)	2 (2.38)	14 (7.37)	1 (1.47)	4 (6.78)	4 (4.55)	9 (7.83)	-	1 (5.56)	1 (6.67)	-	4 (5.88)	2 (3.70)	1 (5.56)
	Community	2055 (80.21)	654 (79.95)	216 (83.40)	133 (81.60)	105 (75.00)	89 (72.95)	54 (70.13)	46 (62.16)	58 (86.57)	76 (90.48)	158 (83.16)	62 (91.18)	50 (84.75)	71 (80.68)	92 (80.00)	48 (73.85)	15 (83.33)	10 (66.67)	-	55 (80.88)	48 (88.89)	15 (83.33)
	Located urban area (%)
	Urban	818 (31.93)	278 (33.99)	82 (31.66)	53 (32.52)	51 (36.43)	35 (28.69)	25 (32.47)	22 (29.73)	20 (29.85)	24 (28.57)	54 (28.42)	20 (29.41)	25 (42.37)	27 (30.68)	40 (34.78)	14 (21.54)	5 (27.78)	10 (66.67)	-	14 (20.59)	17 (31.48)	2 (11.11)
	Rural	1744 (68.07)	540 (66.01)	177 (68.34)	110 (67.48)	89 (63.57)	87 (71.31)	52 (67.53)	52 (70.27)	47 (70.15)	60 (71.43)	136 (71.58)	48 (70.59)	34 (57.63)	61 (69.32)	75 (65.22)	51 (78.46)	13 (672.22)	5 (33.33)	-	54 (79.41)	37 (68.52)	16 (88.89)
	Number of beds (SD)	562.17 (230.18)	563.62 (224.17)	582.52 (235.11)	590.64 (239.64)	624.31 (231.49)	530.89 (246.82)	605.92 (268.69)	586.89 (227.39)	527.06 (170.49)	549.98 (210.49)	527.69 (217.79)	512.18 (184.86)	532.80 (232.66)	618.11 (263.37)	558.33 (226.90)	583.65 (222.56)	477.56 (254.38)	560.80 (234.93)	-	455.93 (202.25)	515.78 (234.82)	521.56 (287.48)
Resident-level variables
	Sex (%)
	Men	1755 (68.50)	589 (72.00)	186 (71.81)	86 (52.76)	47 (33.57)	90 (73.37)	40 (51.95)	42 (56.76)	41 (61.19)	72 (85.71)	172 (90.53)	60 (88.24)	34 (57.63)	60 (68.18)	60 (52.17)	54 (83.08)	9 (50.00)	12 (80.00)	-	45 (66.18)	42 (77.78)	14 (77.78)
	Women	807 (31.50)	229 (28.00)	73 (28.19)	77 (47.24)	93 (66.43)	32 (26.23)	37 (48.05)	32 (43.24)	26 (38.81)	12 (14.29)	18 (9.47)	8 (11.76)	25 (42.37)	28 (31.82)	55 (47.83)	11 (16.92)	9 (50.00)	3 (20.0)	-	23 (33.82)	12 (22.22)	4 (22.22)
	ED duty per month (%)
	None	77 (3.01)	23 (2.81)	4 (1.54)	3 (1.84)	4 (2.86)	7 (5.74)	4 (5.19)	5 (6.76)	3 (4.48)	-	5 (2.63)	-	1 (1.69)	2 (2.27)	5 (4.35)	5 (7.69)	-	-	-	1 (1.47)	4 (7.41)	1 (5.56)
	1–2	425 (16.59)	123 (15.04)	38 (14.67)	30 (18.40)	24 (17.14)	30 (24.59)	27 (35.06)	15 (20.27)	8 (11.94)	14 (16.67)	18 (9.47)	6 (8.82)	9 (15.25)	13 (14.77)	19 (16.52)	13 (20.00)	4 (22.22)	6 (40.00)	-	13 (19.12)	10 (18.52)	5 (27.78)
	3–5	1792 (69.95)	601 (73.47)	177 (68.34)	112 (68.71)	103 (73.57)	78 (63.93)	39 (50.65)	47 (63.51)	52 (77.61)	61 (72.62)	135 (71.05)	53 (77.94)	41 (69.49)	61 (69.32)	80 (69.57)	42 (64.62)	12 (66.67)	8 (53.33)	-	46 (67.65)	33 (61.11)	11 (61.11)
	6 or more	251 (9.80)	67 (8.19)	38 (14.67)	18 (11.04)	7 (5.00)	6 (4.92)	5 (6.49)	6 (8.11)	4 (5.97)	8 (9.52)	31 (16.32)	9 (13.24)	8 (13.56)	12 (13.64)	10 (8.70)	4 (6.15)	1 (5.56)	1 (6.67)	-	8 (11.76)	7 (12.96)	1 (5.56)
	Unknown	17 (0.66)	4 (0.49)	2 (0.77)	-	2 (1.43)	1 (0.82)	2 (2.60)	1 (1.35)	-	1 (1.19)	1 (0.53)	-	-	-	1 (0.87)	1 (1.54)	1 (5.56)	-	-	-	-	-
	Average number of inpatients in charge (%)
	0–4	701 (27.36)	178 (21.76)	62 (23.94)	50 (30.67)	44 (31.43)	37 (30.33)	27 (35.06)	21 (28.38)	32 (47.76)	29 (34.52)	52 (27.37)	14 (20.59)	20 (33.90)	21 (23.86)	26 (22.61)	33 (50.77)	7 (38.89)	4 (26.67)	-	21 (30.88)	17 (31.48)	6 (33.33)
	5–9	1476 (57.61)	520 (63.57)	147 (56.76)	91 (55.83)	80 (57.14)	61 (50.82)	40 (51.95)	43 (58.11)	29 (43.28)	45 (53.57)	107 (56.32)	31 (45.59)	34 (57.63)	55 (62.50)	70 (60.87)	28 (43.08)	9 (50.00)	10 (66.67)	-	36 (52.94)	28 (51.85)	11 (61.11)
	10–14	230 (8.98)	80 (9.78)	32 (12.36)	11 (6.75)	9 (6.43)	18 (14.75)	7 (9.09)	6 (8.11)	3 (4.48)	5 (5.95)	20 (10.53)	11 (16.18)	4 (6.78)	8 (9.09)	6 (5.22)	1 (1.54)	-	1 (6.67)	-	5 (7.35)	3 (5.56)	-
	15 or more	66 (2.58)	20 (2.44)	9 (3.47)	3 (1.84)	2 (1.43)	2 (1.64)	-	2 (2.70)	2 (2.99)	1 (1.19)	3 (1.58)	7 (10.29)	-	4 (4.55)	4 (3.48)	-	-	-	-	4 (5.88)	3 (5.56)	-
	Unknown	89 (3.47)	20 (2.44)	9 (3.47)	8 (4.91)	5 (3.57)	3 (2.46)	3 (3.90)	2 (2.70)	1 (1.49)	4 (4.76)	8 (4.21)	5 (7.35)	1 (1.69)	-	9 (7.83)	3 (4.62)	2 (11.1)	-	-	2 (2.94)	3 (5.56)	1 (5.56)
	Resident duty hour per week (%)
	59 or less	1025 (40.01)	293 (35.82)	93 (35.91)	70 (42.94)	50 (35.71)	69 (56.56)	42 (54.55)	38 (51.35)	18 (26.87)	41 (48.81)	64 (34.21)	17 (25.00)	23 (38.98)	34 (38.64)	50 (43.48)	40 (61.54)	8 (44.44)	11 (73.33)	-	28 (41.18)	23 (42.59)	12 (66.67)
	60-79	911 (35.56)	303 (37.04)	85 (32.82)	56 (34.36)	51 (36.43)	44 (36.07)	19 (24.68)	23 (31.08)	33 (49.25)	25 (29.76)	68 (35.79)	27 (39.71)	28 (47.46)	34 (38.64)	43 (37.39)	17 (26.15)	4 (22.22)	2 (13.33)	-	28 (41.18)	15 (27.78)	6 (33.33)
	80-	626 (24.43)	222 (27.14)	81 (31.27)	37 (22.70)	39 (27.86)	9 (7.38)	16 (20.78)	13 (17.57)	16 (23.88)	18 (21.43)	57 (30.00)	24 (35.29)	8 (13.56)	20 (22.73)	22 (19.13)	8 (12.31)	6 (33.33)	2 (13.33)	-	12 (17.65)	16 (29.63)	-
	Study hour per week (%)
	0-30 min	979 (38.21)	262 (32.03)	90 (34.75)	56 (34.36)	57 (40.71)	65 (53.28)	41 (53.25)	35 (47.30)	29 (43.28)	38 (45.24)	87 (45.79)	21 (30.88)	24 (40.68)	29 (32.95)	47 (40.87)	28 (43.08)	4 (22.22)	3 (20.00)	-	24 (35.29)	29 (53.70)	10 (55.56)
	31-60 min	1030 (40.20)	337 (41.20)	108 (41.70)	72 (44.17)	68 (48.57)	37 (30.33)	23 (29.87)	27 (36.49)	32 (4.76)	31 (36.90)	65 (34.21)	29 (42.65)	24 (40.68)	38 (43.18)	55 (47.83)	24 (36.92)	10 (55.56)	4 (26.67)	-	27 (39.71)	15 (27.78)	4 (22.22)
	61-90 min	361 (14.09)	149 (18.22)	45 (17.37)	22 (13.50)	10 (7.14)	12 (9.84)	8 (10.39)	7 (9.46)	4 (5.97)	12 (14.29)	29 (15.26)	9 (13.24)	6 (10.17)	13 (14.77)	6 (5.22)	5 (7.69)	-	6 (40.00)	-	14 (20.59)	3 (5.56)	1 (5.56)
	91- min	107 (4.18)	46 (5.62)	11 (4.25)	8 (4.91)	2 (1.43)	2 (1.64)	2 (2.60)	1 (1.35)	2 (2.99)	1 (1.19)	3 (1.58)	6 (8.82)	1 (1.69)	5 (5.68)	5 (4.35)	7 (10.77)	-	1 (6.67)	-	2 (2.94)	2 (3.70)	-
	None	85 (3.32)	24 (2.93)	5 (1.93)	5 (3.07)	3 (2.14)	6 (4.92)	3 (3.90)	4 (5.41)	-	2 (2.38)	6 (3.16)	3 (4.41)	4 (6.78)	3 (3.41)	2 (1.74)	1 (1.54)	4 (22.22)	1 (6.67)	-	1 (1.47)	5 (9.26)	3 (16.67)
	GM-ITE score (SD)
	Total; Max 80	45.01 (7.03)	46.34 (7.06)	45.09 (6.39)	45.02 (6.74)	46.16 (5.97)	44.43 (6.77)	42.04 (6.03)	40.12 (5.88)	43.12 (6.50)	44.10 (7.14)	43.22 (6.33)	45.41 (8.50)	43.03 (7.16)	47.31 (7.83)	44.77 (6.72)	44.29 (7.04)	40.50 (7.95)	44.40 (7.94)	-	47.22 (7.32)	42.70 (7.07)	41.78 (7.67)
	Medical interview and professionalism; Max 8	6.23 (1.11)	6.35 (1.07)	6.09 (1.07)	6.27 (1.22)	6.19 (1.02)	6.34 (1.14)	6.09 (1.09)	5.97 (1.20)	6.30 (1.24)	6.18 (1.19)	6.07 (1.14)	6.06 (1.22)	6.25 (1.04)	6.16 (1.06)	6.19 (1.08)	6.22 (1.12)	6.00 (1.37)	6.27 (1.03)	-	6.57 (0.87)	6.04 (1.43)	5.94 (1.16)
	Symptomatology and clinical reasoning; Max 18	11.11 (2.37)	11.64 (2.34)	11.37 (2.14)	10.87 (2.20)	11.21 (2.23)	10.74 (2.14)	10.13 (2.23)	9.53 (2.15)	10.25 (2.36)	11.07 (2.45)	10.59 (2.29)	11.10 (2.83)	10.51 (2.34)	11.84 (2.52)	10.62 (2.28)	10.74 (2.34)	9.67 (2.25)	11.07 (2.19)	-	11.76 (2.39)	10.37 (2.33)	10.17 (2.36)
	Physical examination and procedure; Max 18	9.36 (2.23)	9.56 (2.30)	9.31 (2.11)	9.39 (2.04)	10.01 (2.24)	9.14 (1.96)	8.60 (2.21)	8.62 (2.08)	9.09 (2.00)	8.95 (2.10)	8.83 (2.17)	9.62 (2.33)	9.32 (2.32)	9.86 (2.53)	9.24 (2.32)	9.62 (2.00)	8.17 (2.04)	9.33 (2.16)	-	9.63 (2.28)	9.33 (2.18)	8.61 (2.52)
	Disease knowledge; Max 36	18.31 (3.94)	18.79 (3.96)	18.32 (3.85)	18.49 (4.08)	18.76 (3.61)	18.21 (4.00)	17.22 (3.18)	16.00 (3.93)	17.48 (3.72)	17.89 (3.95)	17.73 (3.41)	18.63 (4.55)	16.95 (4.02)	19.44 (3.80)	18.72 (3.66)	17.72 (4.01)	16.67 (4.74)	17.73 (4.51)	-	19.25 (3.97)	16.96 (4.11)	17.06 (4.18)
	Abbreviations: PGY-1 = First year residents; PGY-2 = Second year residents; ED = Emergency Department; GM-ITE = General Medicine In-Training Examination; SD = Standard Deviation.
