# Supplementary material for: Medical resident’s pursuing specialty and differences in clinical proficiency among medical residents in Japan: a nationwide cross-sectional study
Source: BMC Med Educ. 2023 Jun 22;23:464. doi: 10.1186/s12909-023-04429-4 (PMC10286340; doi:10.1186/s12909-023-04429-4)
Supplement: Supplementary file 3 — Additional file 3. Mean scores with standard deviation of GM-ITE among each pursuing specialty for PGY-1 and PGY2. [file 12909_2023_4429_MOESM3_ESM.xlsx]

## Sheet: sup. 3
Mean scores with standard deviation of GM-ITE among each pursuing specialty for PGY-1 and PGY2
	PGY1		PGY-2
Ranking	Specialty	Mean (SD)	Specialty	Mean (SD)
1	General Medicine	48.58 (6.59)	Emergency Medicine	47.31 (7.83)
2	Emergency Medicine	46.24 (6.94)	General Medicine	47.22 (7.32)
3	Neurosurgery	46.20 (6.44)	Internal Medicine	46.34 (7.06)
4	Radiology	45.32 (6.43)	OB&GY	46.16 (5.97)
5	Internal Medicine	45.21 (6.88)	Neurosurgery	45.41 (8.50)
6	Clinical Laboratory	45.00 (6.24)	Surgery	45.09 (6.39)
7	Pathology	44.83 (6.28)	Pediatrics	45.02 (6.74)
8	Anesthesiology	44.68 (6.49)	Anesthesiology	44.77 (6.72)
9	Pediatrics	44.29 (5.75)	Psychiatry	44.43 (6.77)
10	Surgery	43.99 (6.50)	Pathology	44.40 (7.94)
11	OB&GY	43.92 (5.66)	Radiology	44.29 (7.04)
12	Rehabilitation Medicine	43.69 (4.75)	Urology	44.10 (7.14)
13	Not decided	43.13 (7.06)	Orthopedics	43.22 (6.33)
14	Urology	43.03 (5.94)	Otorhinolaryngology	43.12 (6.50)
15	Other	42.41 (8.39)	Plastic Surgery	43.03 (7.16)
16	Dermatology	42.13 (6.81)	Other	42.70 (7.07)
17	Orthopedics	41.99 (6.20)	Dermatology	42.04 (6.03)
18	Otorhinolaryngology	41.79 (6.19)	Not decided	41.78 (7.67)
19	Ophthalmology	40.98 (5.98)	Rehabilitation Medicine	40.50 (7.95)
20	Psychiatry	40.73 (6.13)	Ophthalmology	40.12 (5.88)
21	Plastic Surgery	40.54 (6.16)	Clinical Laboratory	NA
Abbreviations: PGY-1 = First year residents; PGY-2 = Second year residents; GM-ITE = General Medicine In-Training Examination; SD = Standard Deviation; OB&GY = Obstetrics and Gynecology.
