# Supplementary material for: Medical resident’s pursuing specialty and differences in clinical proficiency among medical residents in Japan: a nationwide cross-sectional study
Source: BMC Med Educ. 2023 Jun 22;23:464. doi: 10.1186/s12909-023-04429-4 (PMC10286340; doi:10.1186/s12909-023-04429-4)
Supplement: Supplementary file 4 — Additional file 4. The Multivariate Linear Regression Analysis of GM-ITE score for PGY-1. [file 12909_2023_4429_MOESM4_ESM.xlsx]

## Sheet: sup. 4 PGY1-MRA
The Multivariate Linear Regression Analysis of GM-ITE score for PGY-1
			95% CI
	PGY-1	Co-efficient	Lower	Upper	p-value
Hospital-level variables
	Hospital types (%)
	University	Reference	-	-	-
	University branch	0.74	-1.51	2.99	0.518
	Community	3.04	1.28	4.8	<.001
	Located urban area (%)
	Urban	Reference	-	-	-
	Rural	-0.3	-1.12	0.52	0.474
	Number of beds (per 100 beds increase）	0.1887	-0.013	0.39	0.066
Resident-level variables
	Sex (%)
	Men	Reference	-	-	-
	Women	-0.08	-0.77	0.61	0.816
	ED duty per month (%)
	None	Reference	-	-	-
	1–2	-0.28	-2.09	1.54	0.765
	3–5	0.046	-1.69	1.78	0.959
	6 or more	-0.16	-2.23	1.91	0.878
	Unknown	-2.56	-6.68	1.56	0.224
	Average number of inpatients in charge (%)
	0–4	Reference	-	-	-
	5–9	0.12	-0.59	0.84	0.734
	10–14	0.3	-0.93	1.52	0.632
	15 or more	-0.57	-2.55	1.4	0.569
	Unknown	0.09	-2.1	2.28	0.936
	Resident duty hour per week (%)
	59 or less	Reference	-	-	-
	60-79	1.35	0.64	2.06	<.001
	80 or more	1.03	0.22	1.84	0.013
	Study hour per week (%)
	0-30 mins	Reference	-	-	-
	31-60 mins	0.65	-0.01	1.31	0.052
	61-90 mins	0.65	-0.37	1.67	0.21
	91 mins or more	1.33	-0.52	3.18	0.159
	None	-0.17	-1.72	1.37	0.83
	Specialty
	General Medicine (n = 101)	3.51	1.25	5.77	0.002
	Clinical Laboratory (n = 3)	1.69	-5.56	8.93	0.648
	Emergency Medicine (n = 126)	1.63	-0.47	3.73	0.127
	Neurosurgery (n = 117)	0.88	-0.1	2.76	0.359
	Radiology (n = 93)	0.29	-2.14	2.72	0.813
	Internal Medicine (n=615)	Reference	-	-	-
	Rehabilitation Medicine (n = 31)	-0.24	-3.79	3.31	0.895
	Anesthesiology (n = 165)	-0.43	-2.28	1.43	0.652
	Pathology (n = 27)	-0.53	-4.24	3.18	0.778
	Pediatrics (n = 267)	-1.28	-2.6	0.05	0.06
	Surgery (n = 408)	-1.4	-2.55	-0.26	0.017
	Not decided (n = 297)	-1.77	-2.69	-0.85	<.001
	Obstetrics and Gynecology (n = 214)	-1.79	-3.35	-0.23	0.024
	Other (n = 76)	-1.9	-4.62	0.82	0.171
	Urology (n = 121)	-1.98	-4.12	0.16	0.07
	Dermatology (n = 109)	-2.28	-4.56	0.004696	0.05
	Otorhinolaryngology (n = 96)	-2.73	-5.11	-0.34	0.025
	Orthopedics (n = 305)	-3.21	-4.49	-1.93	<.001
	Ophthalmology (n = 118)	-3.66	-5.63	-1.69	<.001
	Psychiatry (n = 173)	-3.9	-5.76	-2.05	<.001
	Plastic Surgery (n = 83)	-4.27	-6.89	-1.64	<.001
Abbreviations: PGY-1 = First year residents; PGY-2 = Second year residents; GM-ITE = General Medicine In-Training Examination; CI = Confidence Interval; ED = Emergency Department.
