# Supplementary material for: Medical resident’s pursuing specialty and differences in clinical proficiency among medical residents in Japan: a nationwide cross-sectional study
Source: BMC Med Educ. 2023 Jun 22;23:464. doi: 10.1186/s12909-023-04429-4 (PMC10286340; doi:10.1186/s12909-023-04429-4)
Supplement: Supplementary file 5 — Additional file 5. The Multivariate Linear Regression Analysis of GM-ITE score for PGY-2. [file 12909_2023_4429_MOESM5_ESM.xlsx]

## Sheet: sup. 5 PGY2MRA
The Multivariate Linear Regression Analysis of GM-ITE score for PGY-2
			95% CI
	PGY-2	Co-efficient	Lower	Upper	p-value
Hospital-level variables
	Hospital types (%)
	University	Reference	-	-	-
	University branch	0.14	-2.16	2.44	0.9
	Community	2.95	1.31	4.59	<.001
	Located urban area (%)
	Urban	Reference	-	-	-
	Rural	-0.47	-1.26	0.32	0.244
	Number of beds (per 100 beds increase）	0.228	0.0275	0.4285	0.026
Resident-level variables
	Sex (%)
	Men	Reference	-	-	-
	Women	0.03	-0.55	0.6	0.931
	ED duty per month (%)
	None	Reference	-	-	-
	1–2	-0.65	-2.27	0.98	0.434
	3–5	0.01	-1.63	1.65	0.987
	6 or more	0.83	-1.07	2.72	0.39
	Unknown	0.41	-2.99	3.82	0.811
	Average number of inpatients in charge (%)
	0–4	Reference	-	-	-
	5–9	1.19	0.56	1.82	<.001
	10–14	1.05	-0.04	2.13	0.059
	15 or more	0.9	-0.94	2.74	0.338
	Unknown	0.03	-1.48	1.53	0.973
	Resident duty hour per week (%)
	59 or less	Reference	-	-	-
	60-79	1.1	0.49	1.7	<.001
	80 or more	0.4	-0.29	1.1	0.257
	Study hour per week (%)
	0-30 mins	Reference	-	-	-
	31-60 mins	0.56	-0.01	1.14	0.055
	61-90 mins	1.71	0.9	2.51	<.001
	91 mins or more	1.45	0.11	2.79	0.034
	None	-0.58	-2.03	0.88	0.439
	Specialty
	General Medicine (n = 101)	0.63	-0.99	2.26	0.446
	Emergency Medicine (n = 126)	0.78	-0.64	2.2	0.28
	Clinical Laboratory (n = 3)	Reference	-	-	-
	Pathology (n = 27)	-1.24	-4.53	2.05	0.46
	Radiology (n = 93)	-0.9	-2.55	0.75	0.287
	Neurosurgery (n = 117)	-1.46	-3.07	0.15	0.08
	Obstetrics and Gynecology (n = 214)	0.12	-1.05	1.3	0.839
	Anesthesiology (n = 165)	-1.33	-2.6	-0.07	0.038
	Surgery (n = 408)	-1.22	-2.13	-0.32	0.008
	Pediatrics (n = 267)	-1.19	-2.28	-0.09	0.033
	Psychiatry (n = 173)	-1.06	-2.31	0.19	0.096
	Urology (n = 121)	-1.81	-3.27	-0.36	0.015
	Rehabilitation Medicine (n = 31)	-4.1	-7.14	-1.07	0.008
	Dermatology (n = 109)	-3.19	-4.71	-1.67	<.001
	Otorhinolaryngology (n = 96)	-2.89	-4.49	-1.28	<.001
	Orthopedics (n = 305)	-2.84	-3.87	-1.81	<.001
	Plastic Surgery (n = 83)	-3.61	-5.33	-1.9	<.001
	Ophthalmology (n = 118)	-4.86	-6.41	-3.32	<.001
	Not decided (n = 297)	-2.73	-4.52	-0.94	0.003
	Other (n = 76)	-2.51	-5.55	0.52	0.105
Abbreviations: PGY-1 = First year residents; PGY-2 = Second year residents; GM-ITE = General Medicine In-Training Examination; CI = Confidence Interval; ED = Emergency Department.
